# Supplementary material for: Association between PCV and degree of azotemia with serum hepcidin concentration in cats with chronic kidney disease
Source: J Vet Intern Med. 2026 Jan 21;40(1):aalaf010. doi: 10.1093/jvimsj/aalaf010 (PMC12881961; doi:10.1093/jvimsj/aalaf010)
Supplement: aalaf010_Supplemental_Files [file aalaf010_supplemental_files.zip]

Archive with 3 entries (3 files):
- Supplementary_material_A_aalaf010.docx
- Supp_material_B_aalaf010.docx
- Supp_material_C_aalaf010.docx
